# Supplementary material for: Effects of Peptide C12-OOWW-NH2 on Transcriptome and Cell Wall of the Postharvest Fungal Pathogen Penicillium digitatum
Source: Front Microbiol. 2020 Sep 17;11:574882. doi: 10.3389/fmicb.2020.574882 (PMC7527529; doi:10.3389/fmicb.2020.574882)
Supplement: TABLE S1 — The primer sequence and log2 (fold change) value of DEGs. [file Table_1.XLSX]

## Sheet: Sheet1
Table S1. The primer sequence and log2 (fold change) value of DEGs.
Gene name	Description	Primer sequence (5′-3′, forward/reverse)	log2 (fold change) (2 h)	log2 (fold change) (12 h)
PDIP_27720		TGCGCTGAACCGAACTGCCG
		TCGGGAGCCTCGAAGCGCTC
PDIP_20550	NADH-cytochrome b5 reductase	CTGGTCTCAGTGCTGGTCTG	-0.44564
		ACGCTTGGTGTTGGAACTCA		-0.779
PDIP_39870	α-L-arabinofuranosidase	TTGTGGGACATACGACGGTG	-0.37286
		ACTAACATCCAACCAGGGCG		-0.78369
PDIP_79230	Chitin synthase ChsE	TGAGTGAGCCAGATGTGCTG	0.422434
		TCATTTCCCACCTGCGTCTC		0.613869
PDIP_68090	Glutamine:fructose-6-phosphate amidotransferase	AGAAGTCTGCCACAAGCCTC	0.355281
		GACAGGAAGAACTCGACGGG		0.466819
PDIP_47340	Fatty-acyl coenzyme A oxidase (Pox1)	GAAACTACCGCCACCTGGAA	1.02851
		TCCACCATTTCGAGGCAGTC		0.846267
PDIP_86750	3-oxoacyl-[acyl-carrier-protein] synthase	TGCGGTGATGCTGATGTGAT	-0.51367
		ACTTCTTGCACGCCCAAAAC		-1.00916
PDIP_11200	Aldehyde dehydrogenase	GTTCACGAAGGCACAGGAGA	-0.8552
		CAGACGAGTAAGGAGGCGAC		-0.87212
PDIP_37670	Phospholipase D (PLD)	GGTCTTTTACCCCCGCAAGA	0.690402
		CGAAGTCGAAGTGGTTGGGA		0.480046
PDIP_09970	Phospholipase C PLC-C	CAACCGACGAAGTCATGGGA	-0.5416
		GACACAGGAGTGCCAGTTGT		-0.62989
PDIP_67940	Fatty acid synthase alpha subunit FasA	AGAAGACAGAACACGGCTGG	0.692991
		CGTTCTTGCCCTGGAAGCTA		-0.83431
* P. digitatum mycelia was treated with C12O3TR (MIC) after 2 h and 12 h. Ten genes were co-expressed between 2 h and 12 h, and the actin gene (PDIP_27720) was used as an internal reference to normalize the expression data.
