# Supplementary material for: Effects of Peptide C12-OOWW-NH2 on Transcriptome and Cell Wall of the Postharvest Fungal Pathogen Penicillium digitatum
Source: Front Microbiol. 2020 Sep 17;11:574882. doi: 10.3389/fmicb.2020.574882 (PMC7527529; doi:10.3389/fmicb.2020.574882)
Supplement: TABLE S2 — Profile of the objective transcriptome sequence data. [file Table_2.XLSX]

## Sheet: Sheet1
Table S2. Profile of the objective transcriptome sequence data.
Parameter	C2-1	C2-2	C2-3	C12O3TR 2-1	C12O3TR 2-2	C12O3TR 2-3	C12-1	C12-2	C12-3	C12O3TR 12-1	C12O3TR 12-2	C12O3TR 12-3
Raw reads	67299538	58332770	66165420	58330084	66956204	72891282	54995296	60648890	60871208	60188734	54839614	58779592
Clean reads	66317214	56003122	65171896	57279118	66059992	71594486	54059798	59111190	60112224	57643548	53848664	57928608
Clean bases	9.95G	8.4G	9.78G	8.59G	9.91G	10.74G	8.11G	8.87G	9.02G	8.65G	8.08G	8.69G
Error rate (%)	0.02	0.02	0.03	0.03	0.03	0.02	0.02	0.02	0.02	0.02	0.02	0.02
Q20 (%)	98.29	98.3	97.82	97.85	97.72	98.35	98.33	98.31	98.36	98.33	98.23	98.37
Q30 (%)	94.99	94.91	93.99	94.09	93.81	95.1	95.03	95.01	95.1	94.99	94.77	95.11
GC content (%)	53.79	53.78	53.78	53.48	53.7	53.69	53.54	53.7	53.68	53.55	53.66	53.53
Total mapped reads	62951343	53171951	61750600	54304676	62772541	68265462	51421836	56283420	57320185	54752307	51339327	55213777
	-0.9492	-0.9494	-0.9475	-0.9481	-0.9502	-0.9535	-0.9512	-0.9522	-0.9536	-0.9498	-0.9534	-0.9531
Uniquely mapped reads	62613928	52915197	61427723	54037104	62483330	67930357	51121983	55934458	56969368	54429933	51026944	54827615
	-0.9442	-0.9449	-0.9425	-0.9434	-0.9459	-0.9488	-0.9457	-0.9463	-0.9477	-0.9443	-0.9476	-0.9465
Multiple mapped reads	337415	256754	322877	267572	289211	335105	299853	348962	350817	322374	312383	386162
	-0.0051	-0.0046	-0.005	-0.0047	-0.0044	-0.0047	-0.0055	-0.0059	-0.0058	-0.0056	-0.0058	-0.0067
* The samples C2-1, C2-2, C2-3 were three replicates in control groups, and the three samples (C12O3TR2-1, C12O3TR2-2, C12O3TR2-3) belonged to the groups exposed to peptide C12O3TR at MIC after 2 h. Similarly, C12-1, C12-2 and C12-3 were three replicates in control groups, and C12O3TR12-1, C12O3TR12-2 and C12O3TR12-3 were the groups which exposed to C12O3TR at MIC after 12 h. Q20 and Q30 are the …
