# Supplementary material for: Effects of Peptide C12-OOWW-NH2 on Transcriptome and Cell Wall of the Postharvest Fungal Pathogen Penicillium digitatum
Source: Front Microbiol. 2020 Sep 17;11:574882. doi: 10.3389/fmicb.2020.574882 (PMC7527529; doi:10.3389/fmicb.2020.574882)
Supplement: TABLE S4 — The significant enrichment terms in the groups of C12 VS C12O3TR12. [file Table_4.XLSX]

## Sheet: Sheet1
Table S4. The significant enrichment terms in the groups of C12 VS C12O3TR12.
Term type	GO accession	GO term	padj
Molecular function (MF)	GO:0048037	cofactor binding	6.39×10-3
	GO:0050662	coenzyme binding	6.39×10-3
	GO:0004553	hydrolase activity, hydrolyzing O-glycosyl compounds	1.46×10-2
	GO:0016798	hydrolase activity, acting on glycosyl bonds	1.87×10-2
